# Supplementary material for: Habitual Alcohol Consumption and Metabolic Syndrome in Patients with Sleep Disordered Breathing
Source: PLoS One. 2016 Aug 18;11(8):e0161276. doi: 10.1371/journal.pone.0161276 (PMC4990257; doi:10.1371/journal.pone.0161276)
Supplement: S1 Table — Demographics, habitual alcohol consumption, apnea-hypopnea index, and metabolic syndrome of subjects. Further explanation can be fond in the abbreviation datasheet included. (XLS) [file pone.0161276.s001.xls]

## Sheet: OSA_HAC rawdata
Number	Sex	Age	Smoking	HAC/w	Alc_freq/w	Alc glasses	SBP	DBP	Waist_C	BMI	MetS	AHI	AHI_group	HAC_group
1	M	66.6583	N	0	0	0	142	76	87	24.5137	0	37.3	3	0
2	M	58.5083	N	0	0	0	95	79	83	22.9	0	32.8	3	0
3	M	48.7806	N	0	0	0	121	88	84	23.5	0	5.6	1	0
4	M	62.1861	Y	0	0	0	120	84	90	28	1	11.5	1	0
5	M	51.0806	N	0	0	0	100	63	97	27.2107	0	15.2	2	0
6	M	64.2028	Y	0	0	0	131	81	91	27.3089	1	33.6	3	0
7	M	61.7528	N	0	0	0	95	71	90	23.5938	0	44.4	3	0
8	M	55.2333	X	0	0	0	110	70	78	24.8443	0	5.5	1	0
9	M	58	N	0	0	0	101	65	83	23.71	0	5.3	1	0
10	M	64.5972	N	0	0	0	107	77	84	25.9929	0	15.2	2	0
11	M	56.45	N	0	0	0	145	97	75	20.7163	0	8.2	1	0
12	M	64	X	0	0	0	114	81	84	24.45	0	10.3	1	0
13	M	57.8722	X	0	0	0	105	64	89	25.2795	0	9.6	1	0
14	M	74.2611	N	0	0	0	120	76	115	34.0446	1	26.7	2	0
15	M	66.5917	X	0	0	0	145	85	89	24.471	0	12.3	1	0
16	M	56.7556	N	0	0	0	105	74	93	24.746	1	62.4	3	0
17	M	51.0167	Y	0	0	0	100	64	104	30.0617	1	25.9	2	0
18	M	70.1861	X	0	0	0	128	79	98	27.9405	0	25.4	2	0
19	M	67.0917	N	0	0	0	141	89	80	22.8659	0	12.4	1	0
20	M	46.7083	N	0	0	0	106	77	92	26.596	1	22.7	2	0
21	M	53.3722	N	0	0	0	102	72	92	23.5986	0	27.4	2	0
22	M	67.7917	N	0	0	0	108	67	86	21.1964	0	5.7	1	0
23	M	53.2583	N	0	0	0	154	103	96	29.2733	0	80.4	3	0
24	M	49.0333	X	0	0	0	146	95	97	31.5768	1	55.2	3	0
25	M	69.5833	N	0	0	0	136	91	88	26.2987	0	46.2	3	0
26	M	50.0944	Y	0	0	0	125	76	95	25.0868	1	14.2	1	0
27	M	52.975	N	0	0	0	96	64	92	24.0612	1	29.5	2	0
28	M	55.4056	N	0	0	0	107	71	92	26.7001	1	58	3	0
29	M	69	X	0	0	0	102	68	89	22.47	0	10.3	1	0
30	M	53.5389	X	0	0	0	107	58	88	23.9382	0	21.7	2	0
31	M	56.7861	N	0	0	0	118	73	95	27.1705	1	21.2	2	0
32	M	56.7778	Y	0	0	0	137	86	95	27.9687	1	18.7	2	0
33	M	51	X	0	0	0	146	82	99	30.85	1	30.1	3	0
34	M	66.2472	N	0	0	0	109	69	88	24.6308	0	14.6	1	0
35	M	62.35	N	0	0	0	127	86	81	23.6964	0	51	3	0
36	M	70.2389	X	0	0	0	132	74	82	19.2004	0	5.1	1	0
37	M	60.3167	X	0	0	0	119	81	89	23.4702	0	18.5	2	0
38	M	56.6083	N	0	0	0	114	69	80	22.8	0	5.2	1	0
39	M	74	N	0	0	0	128	78	84	23.44	0	7.8	1	0
40	M	48.675	Y	0	0	0	121	88	94	26	1	17.9	2	0
41	M	56.3083	X	0	0	0	124	72	76	24.7659	0	11.4	1	0
42	M	52.4278	X	0	0	0	133	83	89	26.6236	0	33.5	3	0
43	M	51.2861	N	0	0	0	110	75	85	24.427	0	27.7	2	0
44	M	56.7083	N	0	0	0	115	71	89	23.0341	0	28.8	2	0
45	M	57.6444	X	0	0	0	103	60	85	24.1095	0	29.1	2	0
46	M	52.6139	X	0	0	0	112	82	105	31.365	1	70.6	3	0
47	M	60.2444	X	0	0	0	115	73	102	30.2515	1	90.8	3	0
48	M	69.0028	N	0	0	0	112	70	79	20.4046	0	23.9	2	0
49	M	56.9056	X	0	0	0	110	64	74	18.8542	0	12.7	1	0
50	M	54	N	0	0	0	106	60	88	22.84	0	38.6	3	0
51	M	51	X	0	0	0	109	71	94	25.61	0	14.3	1	0
52	M	60.3333	N	0	0	0	100	60	77.5	22.38	0	8.1	1	0
53	M	54.0111	Y	0	0	0	125	71	94	25.7708	1	14.9	1	0
54	M	66.5861	X	0	0	0	118	61	79	18.9069	0	22.4	2	0
55	M	56.2472	N	0	0	0	125	92	88	25	0	21.2	2	0
56	M	71.7917	X	0	0	0	125	59	98	25.6059	1	15.2	2	0
57	M	45.25	X	0	0	0	136	82	90	28.0157	1	23.8	2	0
58	M	45.8472	N	0	0	0	111	68	88	24.4637	0	15.7	2	0
59	M	52.2056	N	0	0	0	124	77	88	23.2	0	6.3	1	0
60	M	48.1806	N	0	0	0	101	71	89	26.4	0	9.1	1	0
61	M	55.1361	N	0	0	0	113	76	83	24.2022	0	14	1	0
62	M	56.5861	Y	0	0	0	115	80	100	26.1628	1	8	1	0
63	M	46.8028	N	0	0	0	103	61	86	26.8702	0	61.5	3	0
64	M	69	N	0	0	0	114	82	80	22	0	8.6	1	0
65	M	56	Y	0	0	0	116	75	99	27.72	0	57.5	3	0
66	M	62.0528	X	0	0	0	128	83	88	25.2707	0	17.3	2	0
67	M	69.5528	N	0	0	0	139	66	89	25.6	0	30.2	3	0
68	M	59.125	N	0	0	0	132	77	90	27.8862	0	13.4	1	0
69	M	47.8889	N	0	0	0	114	71	91	24.9	1	5.8	1	0
70	M	50.8611	N	0	0	0	123	82	97	28.183	1	10.5	1	0
71	M	57.2361	X	0	0	0	115	70	95	25.9528	1	6.7	1	0
72	M	37	N	0	0	0	129	78	89	23.72	0	20.9	2	0
73	M	61.5611	N	0	0	0	124	83	89	28.2699	0	34.9	3	0
74	M	52.8306	N	0	0	0	101	70	89	23.902	0	7.9	1	0
75	M	50.2778	N	0	0	0	94	62	94	24.4	0	9.8	1	0
76	M	59.8167	N	0	0	0	103	69	92	26.9	1	5	1	0
77	M	68.3194	Y	0	0	0	140	62	95	25.4937	1	12.2	1	0
78	M	54.6889	X	0	0	0	101	72	81	24.1984	0	22	2	0
79	M	51.2972	X	0	0	0	111	64	83	22.0483	0	44.3	3	0
80	M	46.7778	Y	0	0	0	131	84	96	27.0388	1	73.7	3	0
81	M	49.2472	N	0	0	0	130	80	96	31.5	1	8.3	1	0
82	M	55.6222	N	0	0	0	85	60	83	23.8088	0	5.8	1	0
83	M	60.7194	N	0	0	0	127	78	98	27.8702	1	69.4	3	0
84	M	53.5	Y	0	0	0	91	60	87	25.627	0	21.2	2	0
85	M	42.9861	Y	0	0	0	117	73	95	26.2	0	10.2	1	0
86	M	68	X	0	0	0	113	70	92	29.07	1	26.1	2	0
87	M	57.875	N	0	0	0	108	77	92	27.3748	0	22.9	2	0
88	M	62.1972	N	0	0	0	125	75	86	22.6104	0	6.3	1	0
89	M	65.8945	N	0	0	0	110	76	84	24.5	0	10	1	0
90	M	58.3722	N	0	0	0	180	104	109	31.3	1	65.6	3	0
91	M	60.3056	X	0	0	0	123	74	79	21.9375	0	27.7	2	0
92	M	54.55	X	0	0	0	103	67	87	25.3469	0	16.9	2	0
93	M	54.1417	N	0	0	0	136	90	102	29	0	21.4	2	0
94	M	53.8333	Y	0	0	0	118	83	92	26.5149	1	6.1	1	0
95	M	55.2167	X	0	0	0	131	76	85	24.3457	0	180	3	0
96	M	70.6445	N	0	0	0	120	80	93	28.1	1	7.2	1	0
97	M	40.5167	N	0	0	0	120	72	87	26.5123	0	5.3	1	0
98	M	64.8472	N	0	0	0	129	82	92	24.3	0	15.2	2	0
99	M	44	X	0	0	0	108	81	84	24.91	0	17.3	2	0
100	M	61.6639	X	0	0	0	121	78	109	33.8671	1	22.2	2	0
101	M	55.5833	N	0	0	0	92	66	79	22.6814	0	8.1	1	0
102	M	59.6194	N	0	0	0	113	72	89	25.8126	0	30.6	3	0
103	M	59	Y	0	0	0	111	62	97	30.39	1	11	1	0
104	M	53.0139	X	0	0	0	100	62	83	23.1182	0	12.5	1	0
105	M	59.8111	N	0	0	0	149	87	83	23.3609	0	18.6	2	0
106	M	68.1694	N	0	0	0	137	78	91	26.335	1	9.4	1	0
107	M	53.0528	N	0	0	0	120	88	93	25.5	1	21.6	2	0
108	M	57.8778	N	0	0	0	114	71	75	21.3463	0	21.2	2	0
109	M	57.6611	N	0	0	0	133	86	87	24.4	0	8.6	1	0
110	M	59.7028	Y	0	0	0	106	71	101	31.3587	1	22.1	2	0
111	M	55	N	0	0	0	110	68	97	27.99	1	50.3	3	0
112	M	50.6528	X	0	0	0	119	82	93	26.3886	0	43.1	3	0
113	M	47.3083	X	0	0	0	119	74	93	25.8291	1	7.4	1	0
114	M	46.0083	N	0	0	0	117	73	97	27.976	0	8.5	1	0
115	M	61	X	0	0	0	137	97	106	31.59	1	14.5	1	0
116	M	69.7222	N	0	0	0	100	70	105	29.9	0	90.9	3	0
117	M	56.1194	X	0	0	0	102	73	79	21.5623	0	8.6	1	0
118	M	38.5028	Y	0	0	0	111	65	81	26.8388	0	9.8	1	0
119	M	59.0667	X	0	0	0	102	72	87	25.4142	0	18.2	2	0
120	M	43.3	Y	0	0	0	130	85	85	26.8816	0	6.6	1	0
121	M	51.2694	X	0	0	0	109	73	86	24.13	0	45.6	3	0
122	M	49.0083	N	0	0	0	106	57	85	22.7584	0	6	1	0
123	M	54	N	0	0	0	125	83	87	25	0	23	2	0
124	M	48.9444	N	0	0	0	115	68	101	30.4685	0	60.3	3	0
125	M	48.9056	Y	0	0	0	106	72	95	25.2582	0	28	2	0
126	M	61.6861	N	0	0	0	114	74	80	20.6	0	7.2	1	0
127	M	50.1722	X	0	0	0	104	69	82	22.222	0	16.4	2	0
128	M	51.4194	Y	0	0	0	118	84	91	25.303	0	9.3	1	0
129	M	50.575	Y	0	0	0	99	54	77	21.4101	0	11.7	1	0
130	M	50.8417	Y	0	0	0	101	71	91	26.2	1	12.9	1	0
131	M	70	X	0	0	0	125	64	84	22.5	0	19.1	2	0
132	M	53.025	N	0	0	0	140	86	89	25.8	0	11.2	1	0
133	M	27	Y	0	0	0	160	80	146	53.17	1	115	3	0
134	M	57.3889	N	0	0	0	158	96	96	28.3268	1	14.8	1	0
135	M	50	X	0	0	0	116	65	103	32.83	1	65.4	3	0
136	M	52.0167	N	0	0	0	108	70	88	23.2692	0	9.3	1	0
137	M	56.0083	Y	0	0	0	142	98	107	33.0332	1	58.8	3	0
138	M	66.6556	N	0	0	0	132	78	94	26.2017	0	17.9	2	0
139	M	56.3278	X	0	0	0	121	85	91	27.2492	1	20.8	2	0
140	M	38	Y	0	0	0	131	90	107	30.27	1	48.8	3	0
141	M	47	Y	0	0	0	115	75	81	24.39	0	40.2	3	0
142	M	68.3972	N	0	0	0	129	78	100	26.3	1	24.6	2	0
143	M	51.7889	X	0	0	0	139	96	93	25.223	1	16.7	2	0
144	M	68.0417	N	0	0	0	125	80	101	27.8595	1	58.9	3	0
145	M	57.7556	Y	0.2	2	0.1	115	75	81	22.7	0	6.9	1	1
146	M	47	Y	0.2	0.2	1	123	83	98	28.01	1	10.3	1	1
147	M	57	Y	0.2	0.2	1	92	64	92	29.73	0	43.5	3	1
148	M	32	N	0.2	0.2	1	127	77	91	27.76	0	42.1	3	1
149	M	59	X	0.2	0.2	1	97	70	93	26.18	1	39.5	3	1
150	M	50.9306	N	0.2	0.2	1	120	72	93	27.7419	0	14.6	1	1
151	M	54	X	0.2	0.2	1	124	89	89	25.71	0	23.1	2	1
152	M	45	X	0.2	0.25	1	102	60	89	25.69	0	5	1	1
153	M	61.0222	N	0.25	0.3	0.8	95	58	86	22.8395	0	6.9	1	1
154	M	56.1444	Y	0.25	0.25	1	96	64	94	25.4325	1	15.8	2	1
155	M	38.4083	Y	0.25	0.25	1	116	70	94	30.3997	1	48.2	3	1
156	M	54.6361	N	0.25	0.25	1	150	100	95	29.4987	1	42.7	3	1
157	M	51.2917	N	0.375	0.5	0.75	100	60	89	24.8623	0	23	2	1
158	M	52.3083	N	0.5	0.5	1	115	59	82	22.3421	0	9.1	1	1
159	M	61.7028	N	0.5	1	0.5	121	74	78	23.8	0	6.6	1	1
160	M	59.1194	N	0.5	0.5	1	114	76	81	20.8174	0	17.8	2	1
161	M	71	X	0.5	0.5	1	130	79	89	20.24	0	51.8	3	1
162	M	56.9194	Y	0.5	0.5	1	113	77	80	23.7	0	9.8	1	1
163	M	53.9194	Y	0.5	0.5	1	102	66	93	23.2597	0	12.9	1	1
164	M	65	N	0.5	0.5	1	114	75	93	24.68	1	42.1	3	1
165	M	61	X	0.5	0.5	1	130	83	88	22.59	0	29	2	1
166	M	40	N	0.5	0.5	1	102	75	99	27.12	0	9	1	1
167	M	61	X	0.5	0.5	1	116	85	78	22.1	0	21.3	2	1
168	M	52	X	0.5	0.5	1	109	66	86	24.22	0	7.2	1	1
169	M	35	N	0.5	0.5	1	109	73	92	24.34	0	22.2	2	1
170	M	58.7806	Y	0.5	0.3	1.7	113	75	70	18.48	0	6.7	1	1
171	M	42.5417	Y	0.5	0.3	2	92	75	88	26.0727	0	8	1	1
172	M	61.1556	X	0.7	0.5	1.4	124	82	91	26.1592	1	23.8	2	1
173	M	57.3861	X	0.75	1.5	0.5	116	73	82.5	26.1619	0	17.1	2	1
174	M	65.5417	Y	0.75	1	0.75	137	70	88	22.3119	0	15.9	2	1
175	M	51.4972	Y	0.75	0.5	1.5	150	86	97	27.2925	1	60.6	3	1
176	M	54.6778	N	0.75	0.5	1.5	123	71	92	25.4996	1	11	1	1
177	M	46.5639	X	0.75	0.38	2	127	84	82	23.9404	0	32.6	3	1
178	M	50.1694	Y	0.875	1.5	0.58	105	59	94	25.7657	1	17.2	2	1
179	M	54.4611	N	0.875	0.25	3.5	109	73	93	27.2252	0	42	3	1
180	M	51.1389	X	1	2	0.5	133	90	92	26.957	1	8.7	1	1
181	M	60.375	N	1	1.5	0.7	109	69	86	22.6721	0	8.4	1	1
182	M	59.5167	N	1	1	1	114	65	87	25.5	0	24.4	2	1
183	M	72.6306	N	1	1	1	111	58	89	23.2476	0	35	3	1
184	M	65.2111	N	1	1	1	108	65	86	23.3	0	5.5	1	1
185	M	60	X	1	1	1	103	69	86	25.15	0	32.6	3	1
186	M	45	Y	1	1	1	113	74	69	18.71	0	11.7	1	1
187	M	56.5417	Y	1	1	1	124	77	87	23.391	0	16.2	2	1
188	M	55.2083	Y	1	1	1	125	84	80	21.9298	0	5.8	1	1
189	M	54.1222	Y	1	1	1	126	82	109	31.7901	1	91.7	3	1
190	M	50.5306	Y	1	1	1	103	70	91	24.7815	0	19.1	2	1
191	M	57	N	1	1	1	139	86	85	23.26	0	35.3	3	1
192	M	65.675	Y	1	1	1	115	71	84	22.9215	0	28	2	1
193	M	62.8778	Y	1	0.5	2	106	65	87	23.7736	0	6.4	1	1
194	M	55	X	1	0.5	2	131	87	98	29.05	1	22.9	2	1
195	M	54.9722	N	1.5	1.5	1	111	83	79	21.7653	0	6.8	1	1
196	M	47.4889	X	1.5	1.5	1	103	70	91	24.3827	1	6.5	1	1
197	M	51.5056	N	1.5	1.5	1	110	73	88	23.0384	0	7.1	1	1
198	M	58.5139	N	1.5	1.5	1	159	99	98	26.4163	1	24.9	2	1
199	M	52.4278	N	1.5	1.5	1	117	76	91	23.9	1	12.7	1	1
200	M	55.4806	N	1.5	1.5	1	121	75	88	23.9196	0	7.3	1	1
201	M	56.1944	N	1.5	1.5	1	110	80	95	26.6754	1	27.2	2	1
202	M	54.0139	N	1.5	1	1.5	124	80	88	24.2304	0	26.4	2	1
203	M	47.0167	Y	1.5	0.63	2.4	114	68	93	27.1977	0	72.1	3	1
204	M	50	X	1.5	0.5	3	106	75	86	25.93	0	7.6	1	1
205	M	46.7028	N	1.5	0.5	3	130	95	92.5	28.5573	1	9.5	1	1
206	M	63.4861	Y	1.5	0.5	3	93	62	86	23.1665	0	32.2	3	1
207	M	69.8667	X	1.5	0.5	3	146	82	93	25.358	1	23.7	2	1
208	M	53.925	N	1.5	0.5	3	123	78	79	22.2291	0	6.3	1	1
209	M	53	N	1.5	0.25	3.5	104	80	83	24.61	0	8.1	1	1
210	M	59	N	1.5	0.4	3.5	101	68	96	27.06	1	20.6	2	1
211	M	65	X	1.5	0.25	6	121	64	83	23.31	0	25.4	2	1
212	M	58.2139	X	1.5	0.25	6	100	63	91	25.5456	1	34	3	1
213	M	53	X	1.6	0.5	10	113	79	87	23.9	0	19.2	2	1
214	M	51	N	1.7	1	1.7	124	90	86	22.65	0	48.6	3	1
215	M	57	X	1.7	1	1.7	136	65	91	26.89	1	11.6	1	1
216	M	40	X	1.7	0.5	3.4	107	76	96	25	1	25.9	2	1
217	M	58	Y	1.7	0.5	3.4	114	78	79	19.38	0	9.8	1	1
218	M	53	X	1.7	0.5	3.4	130	86	104	31.51	1	71	3	1
219	M	54	Y	1.7	0.5	3.4	142	87	68	19.26	0	10	1	1
220	M	52	X	1.7	0.5	3.4	123	77	89	24.11	0	18.3	2	1
221	M	56.1444	N	1.75	0.5	3.5	133	82	93	29.0015	0	20.3	2	1
222	M	53.0167	Y	1.75	0.5	3.5	95	68	83	20.5415	0	13.6	1	1
223	M	53.2444	Y	1.75	0.5	3.5	95	60	92	24.8712	0	17.9	2	1
224	M	46.6639	Y	1.75	0.25	7	139	79	95	26.5047	1	18.4	2	1
225	M	60.4917	Y	1.75	0.25	7	134	81	98	25.411	1	19.9	2	1
226	M	55.2111	Y	1.75	0.25	7	103	64	100	29.1986	0	19.6	2	1
227	M	52.0833	N	1.875	1.5	7	121	78	84	22.481	0	12.2	1	1
228	M	53.1306	N	2	2	1	106	70	100	29.5508	1	14.6	1	1
229	M	50.5917	N	2	1.5	1.33	110	70	100	25.4	0	12.4	1	1
230	M	51.6528	N	2	0.5	2	107	70	93	25.6386	1	22.8	2	1
231	M	58	X	2	1	2	109	72	90	24.72	0	5.1	1	1
232	M	70	X	2	1	2	151	87	83	24.54	0	11.8	1	1
233	M	54	N	2	1	2	118	87	94	24.77	1	40.1	3	1
234	M	43	N	2	1	2	148	88	103	28.73	1	14	1	1
235	M	65	N	2	0.5	4	133	80	93	27.73	0	45.2	3	1
236	M	48.4139	Y	2.1	1	2.1	118	79	84	24.1707	0	21.3	2	1
237	M	64.3722	N	2.18	1.5	1.45	100	60	92	26.0614	0	44	3	1
238	M	68.3333	X	2.18	0.7	3.11	112	55	92	27.0246	1	68.2	3	1
239	M	57.4417	N	2.18	0.63	3.49	127	78	85	22.8788	0	73.1	3	1
240	M	54.3306	X	2.18	0.63	3.49	110	77	92	26.1419	0	30.1	3	1
241	M	56.7444	N	2.18	0.63	3.49	87	63	94	27.5652	1	35.3	3	1
242	M	41.8639	X	2.18	0.63	3.49	128	95	85	26.868	0	40.8	3	1
243	M	53.925	X	2.19	0.62	3.53	122	81	84	23.8955	0	16	2	1
244	M	64.1889	N	2.25	2	1.13	121	60	83	21.0914	0	43.9	3	1
245	M	62.0556	X	2.25	1.5	1.5	155	84	77	22.4154	0	15.7	2	1
246	M	54.0222	N	2.25	1.5	1.5	148	82	90	27.449	1	39	3	1
247	M	49.8444	X	2.25	0.32	7.03	114	69	83	24.4281	0	19.6	2	1
248	M	46.175	N	2.5	3.5	0.71	117	81	88	28.2357	0	18.4	2	1
249	M	63.9278	N	2.5	2.5	1	95	62	82	22	0	7.7	1	1
250	M	63.6917	X	2.5	1	2.5	126	74	92	24.3565	1	23.9	2	1
251	M	60.8139	N	2.5	1	2.5	125	82	87	23.9	0	10.6	1	1
252	M	47.7472	Y	2.5	1	2.5	119	63	96	31.5574	1	23.4	2	1
253	M	59.7667	N	2.62	3.5	0.75	113	74	79	20.3334	0	10.9	1	1
254	M	37.8917	X	2.62	0.38	6.99	116	73	88	26.0349	0	40.1	3	1
255	M	63.7194	X	2.625	0.75	3.5	125	63	80	22.0856	0	10.8	1	1
256	M	61.45	N	2.63	1	2.63	140	87	91	23.4791	0	29.1	2	1
257	M	60.1528	N	3	3	1	116	72	93	25.3091	1	34.9	3	1
258	M	61	Y	3	3	1	148	92	93	25.83	1	33.3	3	1
259	M	43.5806	Y	3	3	1	116	77	97	29.1242	1	38.2	3	1
260	M	52	Y	3	3	1	130	85	86	24.9	0	22.3	2	1
261	M	44.6833	N	3	3	1	124	82	84	25.3691	0	29.4	2	1
262	M	41.8111	Y	3	3	1	124	80	87	23.4	0	11.4	1	1
263	M	53.3306	N	3	3	1	154	99	90	26.0994	1	75.9	3	1
264	M	55.7667	N	3	1.5	2	108	74	91	25.5609	0	6.3	1	1
265	M	46.5917	X	3	1.5	2	118	74	95	25.6911	1	12.2	1	1
266	M	66.3056	N	3	1	3	108	57	98	28.6031	1	6.6	1	1
267	M	53.0083	Y	3	1	3	148	98	115	32.4635	1	98.2	3	1
268	M	48.5639	N	3	0.9	3.33	100	60	91	25.8921	0	22.8	2	1
269	M	51	N	3	3	3.4	118	71	99	27.36	0	13.9	1	1
270	M	47	N	3	0.5	6	129	82	115	35.36	1	49.1	3	1
271	M	55.0444	N	3.5	3.5	1	103	60	84	24.1572	0	5.1	1	1
272	M	52.5972	Y	3.5	3.5	1	116	73	87	24.2964	0	7.6	1	1
273	M	53	X	3.5	2	1.75	134	83	91	28.73	0	24.1	2	1
274	M	59.9694	Y	3.5	1.5	2.33	124	80	87	26.9581	0	76.7	3	1
275	M	54	Y	3.5	1.5	3.4	135	89	96	28.03	0	54.3	3	1
276	M	56	N	3.5	2	3.4	117	60	90	26.53	0	41.6	3	1
277	M	54	N	3.5	3	3.4	127	83	86	26.64	0	19.2	2	1
278	M	61.75	N	3.5	1	3.5	113	69	102	28	1	5.5	1	1
279	M	60	Y	3.5	1	3.5	113	79	81	23.53	0	13.3	1	1
280	M	21	N	3.5	1	3.5	97	60	77	26.67	0	7.5	1	1
281	M	48	X	3.5	1	3.5	110	78	76	22.68	0	8.1	1	1
282	M	69	N	3.5	1	3.5	99	62	81	22.65	0	8.8	1	1
283	M	46.3583	N	3.5	1	3.5	100	71	106	25.2805	1	34	3	1
284	M	57.3361	N	3.5	1	3.5	148	77	88	23.6	0	15.8	2	1
285	M	54.8278	Y	3.5	1	3.5	156	93	87	25.4	0	14.8	1	1
286	M	42	Y	3.5	1	3.5	136	78	104	29.35	1	56.1	3	1
287	M	53	N	3.5	1	3.5	111	73	82	22.84	0	11.9	1	1
288	M	72	X	3.5	1	3.5	118	60	91	26.29	0	13.3	1	1
289	M	55	Y	3.5	1	3.5	125	70	87	26.61	0	16.4	2	1
290	M	34	Y	3.5	1	3.5	131	85	109	31.56	1	30.4	3	1
291	M	51.15	N	3.5	1	3.5	109	83	87	25.9534	0	69.9	3	1
292	M	44	N	3.5	1	3.5	118	71	81	20.62	0	12.7	1	1
293	M	45	Y	3.5	1	3.5	126	84	87	22.47	0	36	3	1
294	M	35	Y	3.5	1	3.5	106	70	74	19.13	0	11.3	1	1
295	M	37	N	3.5	1	3.5	125	78	88	24.66	0	34.1	3	1
296	M	53.3833	N	3.5	0.5	7	101	73	86	25.2	0	5.2	1	1
297	M	50.5278	Y	3.5	0.5	7	125	87	90	24.9502	1	10.6	1	1
298	M	60.1944	X	3.5	0.5	7	124	90	94	27.7791	1	57.1	3	1
299	M	40	N	3.5	0.5	7	131	73	92	24.77	0	14.6	1	1
300	M	52	X	3.5	0.5	7	105	68	88	26.22	0	22.7	2	1
301	M	52.0556	N	3.5	0.5	7	115	77	99	26.407	0	78.3	3	1
302	M	57.8889	X	3.5	0.5	7	127	66	86	23.2433	0	38.8	3	1
303	M	57.9861	N	3.5	0.5	7	138	90	89	24.5127	0	21.5	2	1
304	M	47.7556	N	3.5	0.5	7	147	81	95	27.3	1	8.9	1	1
305	M	44.05	N	3.5	0.5	7	135	81	103	32.2313	0	55.3	3	1
306	M	57.3278	N	3.5	0.5	7	127	66	93	23.4	1	42.3	3	1
307	M	63	X	3.5	0.5	7	140	75	88	22.68	0	22.7	2	1
308	M	72.6055	N	3.75	2.5	1.5	143	81	94	25.8	1	7.4	1	1
309	M	47.8722	N	4	2	2	112	66	86	21.767	0	5.1	1	1
310	M	71.475	X	4	3	3	121	74	92	25.3035	0	17	2	1
311	M	65.75	X	4	0.5	3.5	115	60	92	27.4366	1	15.5	2	1
312	M	53	N	4	1	4	121	83	88	25.46	0	13.8	1	1
313	M	57.9361	X	4.37	0.63	6.99	110	83	90	25.0161	0	41.9	3	1
314	M	64.3139	X	4.375	0.63	7	143	85	97	25.7215	1	47.6	3	1
315	M	54.0389	N	4.38	1	4.38	119	70	82	23.3208	0	16.1	2	1
316	M	61.4611	N	4.5	4.5	1	148	81	89	24.5	0	6.5	1	1
317	M	62.5139	Y	5	2	2.5	116	74	85	23.9682	0	7.2	1	1
318	M	37.5278	N	5	2	2.5	106	79	91	27.6249	0	7.9	1	1
319	M	72.925	N	5	2	2.5	155	83	91	24.3	1	5.4	1	1
320	M	49	Y	5	1.5	3.3	125	75	88	26.26	0	15.7	2	1
321	M	32	Y	5	1	5	132	80	110	28.25	1	90.4	3	1
322	M	50	X	5	1	5	105	80	92	29.41	1	31.4	3	1
323	M	47.4	N	5.25	7	0.75	109	79	91	24.0404	1	8.5	1	1
324	M	50.675	Y	5.25	3.5	1.5	102	70	74	19.9448	0	12.3	1	1
325	M	52.3083	X	5.25	3.5	1.5	94	61	90	26.3236	1	20	2	1
326	M	63.6167	X	5.25	1.5	3.5	116	69	91	23.9378	1	13.5	1	1
327	M	57.2639	N	5.25	1.5	3.5	120	78	92	25.6127	0	18.3	2	1
328	M	68.2917	Y	5.25	1.5	3.5	106	64	94	25.2767	1	30.9	3	1
329	M	58.4083	X	5.25	1.5	3.5	123	86	90	25.526	1	31.7	3	1
330	M	54.5417	X	5.25	1.5	3.5	136	85	86	23.8948	0	23.6	2	1
331	M	65.975	X	5.25	1.5	3.5	85	61	88	23.8572	0	50.6	3	1
332	M	60.6778	N	5.25	1.5	3.5	128	81	86	24.2135	0	51	3	1
333	M	61.8056	N	5.25	1.5	3.5	108	67	94	25.601	0	55	3	1
334	M	55.725	X	5.25	1.5	3.5	131	93	87	26.3942	0	41.3	3	1
335	M	47.6583	Y	5.25	1.5	3.5	118	77	84	23.3	0	10.1	1	1
336	M	46.5333	N	5.25	1.5	3.5	140	88	75	21.1765	0	13.4	1	1
337	M	47.8194	Y	5.25	1.5	3.5	133	77	94	26.3279	0	51.7	3	1
338	M	48.4861	N	5.25	0.75	7	126	77	91	25.9636	0	33.9	3	1
339	M	49.3444	N	5.5	1	5.5	146	103	95	27.4	1	14.6	1	1
340	M	53.0694	N	6.25	2.5	2.5	117	70	88	23.3572	0	26.1	2	1
341	M	56.9	Y	7	3	0.33	110	75	93.5	28.5423	0	27.2	2	1
342	M	60.5528	Y	7	2	1	127	56	96	25.0704	0	5.4	1	1
343	M	39.4722	X	7	7	1	105	65	86	24.4846	0	5.4	1	1
344	M	60.6778	Y	7	3.5	2	105	73	85	22.2949	0	26.8	2	1
345	M	60.5389	X	7	0.5	3.4	105	64	98	29.8328	1	26.2	2	1
346	M	48.5528	N	7	2	3.5	133	85	88	22.9805	0	19.9	2	1
347	M	61.7333	N	7	2	3.5	100	70	99	26.9972	1	26.2	2	1
348	M	51.5694	Y	7	2	3.5	108	76	85	21.016	0	22.9	2	1
349	M	46.2306	X	7	2	3.5	139	87	86	27.7965	0	8.1	1	1
350	M	48.9528	N	7	1.5	4.67	130	88	89	29.2839	0	27.8	2	1
351	M	51	X	7	1.5	4.7	137	88	92	25.5	1	58.3	3	1
352	M	62.0778	X	7	1	7	124	75	90	22.668	1	37.5	3	1
353	M	68.6222	Y	7	1	7	124	85	96	27.8907	1	7.6	1	1
354	M	60.6333	X	7	1	7	113	65	84	23.4325	0	13.7	1	1
355	M	56.7917	X	7	1	7	132	81	96	30.0676	1	23	2	1
356	M	59.2806	Y	7	1	7	112	74	100	25.592	0	14	1	1
357	M	47.5528	N	7	1	7	117	81	88	23.2	0	21.1	2	1
358	M	60.6889	X	7	0.5	14	127	85	87	23.516	0	15.2	2	1
359	M	48.7333	X	7.5	1.5	3.5	130	84	94	28.0569	1	49.7	3	1
360	M	58.2694	Y	7.5	1.5	5	110	75	105	33.4986	0	59.5	3	1
361	M	53.725	X	8.4	1.2	7	131	74	87	24.2252	0	17.6	2	1
362	M	47.0556	N	8.75	4	2.19	114	79	92	23.3973	0	18.3	2	1
363	M	45.9083	N	8.75	1.5	5.8	100	72	97	26.8551	1	7.7	1	1
364	M	63.15	Y	8.75	1.25	7	114	80	86	25.732	0	21.5	2	1
365	M	50.975	X	9	1.5	6	127	75	88	25.1886	0	24.2	2	1
366	M	59	X	10	4	2.5	123	89	91	24.54	1	38.1	3	1
367	M	62	X	10	3	3.3	130	88	97	27.22	1	22.8	2	1
368	M	52	N	10	3	3.4	119	82	94	26.79	0	20.8	2	1
369	M	57	X	10	3	3.4	118	78	88	26.03	0	14.7	1	1
370	M	46	Y	10	3	3.4	102	76	89	22.53	0	57.1	3	1
371	M	64.6389	N	10	2.5	4	146	90	101	26.312	1	20.7	2	1
372	M	49.0722	Y	10	2.5	4	117	85	93	28.9	1	52.3	3	1
373	M	67.6972	N	10	2.5	4	98	75	89	24.7425	0	54.2	3	1
374	M	53	N	10	2.5	4	118	81	76	21.55	0	23.3	2	1
375	M	54	N	10	2	5	109	68	101	28.74	1	76.2	3	1
376	M	61	X	10	2	5	106	74	91	26.53	0	25.1	2	1
377	M	59.6056	N	10	2	5	125	74	82	20.6216	0	7.4	1	1
378	M	43	Y	10	2	5	159	107	104	31.71	1	89.9	3	1
379	M	57	Y	10	1.5	6.8	109	77	82	23.74	0	16.8	2	1
380	M	46	X	10	1.5	6.8	116	80	90	23.36	1	31.8	3	1
381	M	57	Y	10	1.5	6.8	106	65	87	27.18	0	12.7	1	1
382	M	48	X	10	1.5	6.8	122	88	78	24.62	0	31.8	3	1
383	M	63	X	10	1.5	6.8	113	68	89	25.88	0	43.3	3	1
384	M	52	Y	10	1.5	6.8	123	83	90	25.54	0	62.1	3	1
385	M	53	Y	10	1.5	6.8	114	72	78	22.46	0	19.1	2	1
386	M	63	X	10	1.5	6.8	113	73	98	27.97	1	47.9	3	1
387	M	49	X	10	1.5	6.8	130	77	99	26.79	1	57.4	3	1
388	M	52	Y	10	1.5	6.8	113	73	80	21.55	0	51.1	3	1
389	M	39	X	10	1.5	6.8	112	73	117	36.85	0	50.4	3	1
390	M	35	Y	10	1.5	6.8	112	70	79	23.14	0	47.8	3	1
391	M	56	X	10	1.5	6.8	109	71	93	25.26	0	60.5	3	1
392	M	51	N	10	1.5	6.8	136	83	95	27.45	0	13.4	1	1
393	M	61	X	10	1.5	6.8	145	90	89.5	23.81	0	20.9	2	1
394	M	52	N	10	1.5	6.8	116	77	96	29.41	0	15.2	2	1
395	M	55	X	10	1.5	6.8	155	102	91	28.65	0	42.9	3	1
396	M	48	X	10	1.5	6.8	143	90	91	25.16	1	64.1	3	1
397	M	33	X	10	1.5	6.8	104	64	79	24.38	0	19.8	2	1
398	M	52	N	10	1.5	6.8	124	76	92	24.16	0	102.2	3	1
399	M	59.7167	N	10.5	3.5	3	108	79	92	23.2	1	17	2	1
400	M	47.7611	Y	10.5	3	3.5	112	71	86	25.8092	0	6.6	1	1
401	M	50.2778	X	10.5	3	3.5	133	83	79	23.1012	0	19.2	2	1
402	M	47.6278	Y	10.5	2.5	4.2	88	59	86	26.667	0	5.3	1	1
403	M	50.2694	X	10.5	2	5.25	116	82	90	24.4367	0	39.7	3	1
404	M	48.1611	N	10.5	2	5.25	113	87	87	26.645	0	36.1	3	1
405	M	64.8722	X	10.5	1.5	7	125	77	104	30.0337	1	52.9	3	1
406	M	57.8417	N	10.5	1.5	7	108	66	97	25.9857	1	57.3	3	1
407	M	62.1917	X	10.5	1.5	7	121	71	95	27.03	1	24.3	2	1
408	M	56.9639	N	10.5	1.5	7	118	76	88	24.6	0	14.5	1	1
409	M	56.8278	N	10.5	1.5	7	140	92	90	27.7692	1	22.7	2	1
410	M	43.9972	N	10.5	1.5	7	123	83	91	25.834	0	53.5	3	1
411	M	42.7917	Y	10.5	1.5	7	110	67	102	27.9205	1	16.4	2	1
412	M	56.3361	X	10.5	1.5	7	124	82	87	25.591	0	20.6	2	1
413	M	61.9139	Y	10.5	1.5	7	110	70	87	25.2092	0	21.3	2	1
414	M	54.3111	X	10.5	1.5	7	140	88	92	25.6237	0	49.4	3	1
415	M	52.3583	X	10.5	1.5	7	127	84	98	29.474	0	30.6	3	1
416	M	53.0722	N	10.5	1.5	7	101	69	85	22.2	0	8.8	1	1
417	M	58.1528	N	10.5	1.5	7	111	75	90	26.5182	0	78.2	3	1
418	M	49.4389	N	10.5	1.5	7	119	74	82	23.4	0	8	1	1
419	M	52.3667	Y	10.5	1.5	7	119	80	85	23.4015	0	21.5	2	1
420	M	52.5333	Y	10.5	1.5	7	115	78	81	22.469	0	53.9	3	1
421	M	54.7611	X	10.5	1.5	7	127	88	89	26.8682	0	8.3	1	1
422	M	40.6972	N	10.5	1.5	7	114	66	94	30.3288	1	45.1	3	1
423	M	57.9417	Y	10.5	1.5	7	112	73	93	27.4719	1	33.6	3	1
424	M	52.825	X	10.5	1.5	7	129	78	80	23.5709	0	22.5	2	1
425	M	54.4806	X	10.5	1.5	7	129	98	90	25.5613	0	56.5	3	1
426	M	45.7167	Y	10.5	1.5	7	100	65	89	24.7444	0	75.9	3	1
427	M	59.3167	X	10.5	1.5	7	116	76	87	22.0497	0	27	2	1
428	M	45.8778	N	10.5	1.5	7	117	73	92	26.2287	0	26.7	2	1
429	M	54.1861	X	10.5	1.5	7	134	97	102	27.1398	1	98.9	3	1
430	M	52.7833	X	10.5	1.5	7	107	71	99	29.9422	1	34.7	3	1
431	M	58.3083	X	10.5	1.5	7	104	73	98	29.9401	1	34.9	3	1
432	M	59.1306	N	10.5	1.5	7	120	82	87	25.2213	0	46.4	3	1
433	M	52.1667	N	10.5	1.5	7	98	61	82	24.61	0	56.2	3	1
434	M	55.3778	N	10.5	1.5	7	112	84	87	22.723	0	53.3	3	1
435	M	53.3833	X	10.5	1.5	7	93	60	93	25.761	0	66.4	3	1
436	M	57.6806	X	10.5	1.5	7	104	71	93	27.195	1	19.8	2	1
437	M	46.6	N	10.5	1.5	7	133	102	86	24.1908	0	44.8	3	1
438	M	57.8444	Y	10.5	1.5	7	116	79	95	28.8038	1	32.4	3	1
439	M	54.6583	X	10.5	1.5	7	131	83	94	30.5117	1	49.6	3	1
440	M	42.7194	Y	10.5	1.5	7	129	83	86	24.694	0	51.6	3	1
441	M	58.8167	N	10.5	1.5	7	105	72	93	24.3	0	5.7	1	1
442	M	61.825	Y	10.5	1.5	7	118	80	85	24.1289	0	12.1	1	1
443	M	57.1167	N	12	1.5	8	119	73	100	27.7461	1	34.2	3	1
444	M	69.3528	Y	12.25	3.5	3.5	117	72	90	21.2	1	32.7	3	1
445	M	65.8722	N	12.25	3.5	3.5	120	63	88	25.7657	0	7.6	1	1
446	M	51.1278	X	12.25	3.5	3.5	119	88	92	24.6643	1	28.8	2	1
447	M	52.0667	Y	12.25	3.5	3.5	120	85	80	23.1237	0	54.4	3	1
448	M	52.3083	N	12.25	3.5	3.5	114	85	88	22.9483	0	38	3	1
449	M	46.8028	X	12.25	3.5	3.5	133	84	104	29.9709	1	43.3	3	1
450	M	61.6861	X	12.25	3.5	3.5	132	81	88	22.7826	0	39.5	3	1
451	M	49.8583	N	12.25	2.5	4.9	141	104	95	28.6	1	25.6	2	1
452	M	57.575	N	12.5	5	2.5	127	76	89	23.741	0	16.4	2	1
453	M	54.1778	Y	13.13	1.6	8.21	116	65	92	24.6914	1	27.8	2	2
454	M	70.8139	N	13.5	2	6.75	99	60	104	28	0	51.6	3	2
455	M	50.9833	N	13.5	1.5	9	116	82	79	22.8281	0	25.3	2	2
456	M	46	N	13.6	2	6.8	119	79	89	24.46	0	42	3	2
457	M	46	N	13.6	2	6.8	112	76	84	24.73	0	61.8	3	2
458	M	49.9389	Y	14	4	3	112	86	83	21.3733	0	12.6	1	2
459	M	49.35	X	14	2.5	5.6	98	71	96	27.7348	1	25.5	2	2
460	M	54.5167	X	14	2	7	128	81	84	24.9851	0	37.7	3	2
461	M	47	X	14	2	7	119	81	85	24.46	0	13.5	1	2
462	M	50.5778	Y	14	2	7	126	78	90	24.673	0	10.4	1	2
463	M	69.5028	Y	14	2	7	138	95	101	25.7392	1	24.3	2	2
464	M	59.7861	X	14	2	7	111	73	98	25.5583	0	29.2	2	2
465	M	50.2222	N	14	2	7	115	70	83	23.0825	0	7	1	2
466	M	48.1861	N	14	2	7	120	60	82	22.6704	0	7.3	1	2
467	M	40.9861	N	14	2	7	107	80	93	22.5501	1	8.1	1	2
468	M	53.7333	X	14	2	7	128	79	80	22.6602	0	48.9	3	2
469	M	47.7611	N	14	2	7	144	95	89	25.4563	0	70.5	3	2
470	M	46.8389	N	14	2	7	98	70	97	29.8	1	92.5	3	2
471	M	52.5056	N	14	2	7	116	87	85	25.5	0	37.7	3	2
472	M	63.7583	X	14	1.5	9.33	116	71	88	24.2009	0	24.3	2	2
473	M	53.5917	X	14	1	14	124	94	89	26.2152	0	23	2	2
474	M	51	N	14	1	14	121	79	77	21.8954	0	12.3	1	2
475	M	50.1	N	14	1	14	120	89	81	24.2878	0	19.2	2	2
476	M	65.5222	Y	14	1	14	111	52	91	24.4379	1	13.5	1	2
477	M	55.5917	X	15	1.5	3.5	123	81	90	28.0858	0	7.8	1	1
478	M	41	N	15	2.3	6.8	115	79	92	26.12	0	20.7	2	2
479	M	65	X	15	3	6.8	156	84	89	26.26	0	15	2	2
480	M	48	N	15	2	7	116	83	92	24.28	0	60	3	2
481	M	54	Y	15	2	7.5	106	83	87	25.88	0	11.2	1	2
482	M	47.6222	Y	15	2	7.5	112	76	93	26.5731	1	14.9	1	2
483	M	39	Y	15	2	7.5	155	102	115	39.21	1	84.5	3	2
484	M	68	X	15	1.5	10	140	93	82	23.51	0	15.8	2	2
485	M	46.0722	N	15	1.5	10	121	71	102	29.5573	1	91.7	3	2
486	M	56.1194	X	15	2.5	10.2	113	80	85	27.6644	0	23.1	2	2
487	M	49	Y	15	1.5	13.6	93	64	95	29.75	1	31.2	3	2
488	M	51	X	15	3	13.6	115	70	93	26.12	0	14.3	1	2
489	M	52	X	15	1	15	111	82	94	26.73	0	43.8	3	2
490	M	62	Y	15	1	15	110	64	96	29.71	1	23.4	2	2
491	M	63.3167	X	15.75	4.5	3.5	132	90	85	24.5966	0	41.8	3	2
492	M	54.2694	N	15.75	1.5	10.5	124	76	92	25.2713	0	19.1	2	2
493	M	56.6083	X	15.75	1.5	10.5	118	77	93	25.1144	0	19.2	2	2
494	M	65.0028	N	15.75	1.5	10.5	119	66	89	23.8	0	14.1	1	2
495	M	50.3167	N	15.75	1.5	10.5	119	78	105	26.5	1	22	2	2
496	M	50.55	N	15.75	1.5	10.5	111	77	91	26.7	1	19.3	2	2
497	M	49	Y	17	4	4.25	131	81	84	22.58	0	60.3	3	2
498	M	44	X	17	2.5	6.8	151	109	83	23.67	0	33.5	3	2
499	M	49.5444	N	17	2.5	6.8	115	85	87	25.7297	0	46.5	3	2
500	M	59	X	17	5	6.8	109	79	94	24.34	1	35.2	3	2
501	M	41.6444	X	17.5	2.5	7	100	62	90	23.9217	1	24.6	2	2
502	M	56.5333	X	17.5	2.5	7	108	74	90	22.6016	0	24.5	2	2
503	M	59.4028	N	17.5	2.5	7	119	79	92	26.1196	1	19.8	2	2
504	M	58.3917	N	17.5	2.5	7	128	82	94	25	1	16	2	2
505	M	55.2972	N	17.5	2.5	7	129	76	83	25.6	0	28.8	2	2
506	M	44.5222	X	17.5	2.5	7	124	86	87	25.0473	0	37.1	3	2
507	M	52.0556	N	17.5	2.5	7	111	80	93	27.1755	1	9.8	1	2
508	M	48.9583	N	17.5	2.5	7	110	77	89	25.2865	0	14.3	1	2
509	M	48.8861	N	18	3	6	110	75	89	26.6	0	12.3	1	2
510	M	54.6056	Y	19.6	4	4.9	83	63	90	24.3126	1	57.9	3	2
511	M	54	Y	20	3.5	5.7	115	80	98	27.36	1	20.6	2	2
512	M	48	X	20	3.5	5.8	119	81	89	27.36	0	64.4	3	2
513	M	55	X	20	3	6.8	119	83	91	24.86	0	18.5	2	2
514	M	74	N	20	3	6.8	151	79	88	26.09	0	60.3	3	2
515	M	41	Y	20	3	6.8	105	75	94	26.58	0	9.4	1	2
516	M	49	Y	20	3	6.8	112	65	91	25.35	0	52.1	3	2
517	M	51	X	20	3	6.8	122	84	94	26.79	0	27.5	2	2
518	M	38	N	20	3	6.8	136	85	95	26.96	1	5.9	1	2
519	M	45	Y	20	4	6.8	150	90	88	27.22	0	66.8	3	2
520	M	30	Y	20	2	10	128	71	87	25.61	0	10.3	1	2
521	M	46	Y	20	2	10	119	81	88	25.95	0	22.8	2	2
522	M	61.2056	X	20	2	10	122	83	86	22.5406	0	29.6	2	2
523	M	54.5194	N	20	3.5	14	115	77	101	30.4295	1	58.7	3	2
524	M	54.8056	Y	20.4	3	6.8	109	83	92	25.5246	1	14.7	1	2
525	M	47	X	20.4	3	6.8	124	77	94	26.7	1	40.4	3	2
526	M	57	X	21	3	7	125	71	85	25.95	0	15	2	2
527	M	51.3222	X	21	3	7	138	86	92	24.8564	1	11.5	1	2
528	M	54.7	X	21	3	7	131	86	77	22.5028	0	64.4	3	2
529	M	60.0083	X	21	3	7	137	84	91	23.303	1	57.1	3	2
530	M	52.9611	X	21	3	7	102	63	90	27.9148	1	68.5	3	2
531	M	49.6139	Y	21	3	7	132	86	88	27.0791	0	83.4	3	2
532	M	51.8917	N	21	3	7	126	78	88	24.8	0	10.7	1	2
533	M	60.6444	X	21	2.5	8.4	136	83	91	24.2925	1	55.6	3	2
534	M	52.7639	N	21	2	10.5	117	81	94	28.2	0	29.6	2	2
535	M	50.8472	Y	21	1.5	14	143	94	91	25.3388	1	34.4	3	2
536	M	58.6056	N	21	1.5	14	140	75	89	26.2641	0	45.9	3	2
537	M	50.3917	Y	21	1.5	14	128	84	98	27.347	1	12.7	1	2
538	M	44.8222	X	21	1.5	14	118	70	89	25.4193	0	29.4	2	2
539	M	55.875	X	21	1.5	14	128	97	88	25.0214	0	29.3	2	2
540	M	51.0528	N	21	1.5	14	102	65	83	25.8	0	8.7	1	2
541	M	57.8139	Y	21	1.5	14	113	69	86	24.6519	0	28.1	2	2
542	M	44.8222	N	21	1.5	14	106	74	96	26.3228	0	69.7	3	2
543	M	58.2111	X	21	1	21	117	94	97	28.5775	1	36.7	3	2
544	M	62	X	24	3.5	6.5	122	85	101	27.68	1	26.5	2	2
545	M	42.8389	Y	24	3	8	132	94	99	30.7969	1	52.8	3	2
546	M	56.5917	N	24	2	12	125	94	87	25.6	0	40.7	3	2
547	M	51	X	24	2	12	110	74	80	21.61	0	13.5	1	2
548	M	51.3472	N	24	1.5	16	114	75	84	23.8259	0	39.7	3	2
549	M	63.2083	X	24.5	6.5	3.77	160	80	92	25.0695	1	19.6	2	2
550	M	54.7278	N	24.5	3.54	6.92	104	72	93	26.8735	0	15.1	2	2
551	M	44.7861	N	24.5	3.5	7	106	71	90	27.8342	1	20.8	2	2
552	M	59.7	X	24.5	3.5	7	116	76	93	27.6784	1	22	2	2
553	M	70.2417	N	24.5	3.5	7	134	80	100	27.4398	1	19.3	2	2
554	M	64.5917	X	24.5	3.5	7	131	85	80	21.0371	0	14.8	1	2
555	M	59.6389	Y	24.5	3.5	7	141	95	95	24.2982	1	75.3	3	2
556	M	50.8833	N	24.5	3.5	7	122	85	85	24.0291	0	30.5	3	2
557	M	62.4167	N	24.5	3.5	7	117	75	81	24.3565	0	29.9	2	2
558	M	46.5917	X	24.5	3.5	7	132	96	102	29.5892	1	69.4	3	2
559	M	44.1889	X	24.5	3.5	7	127	82	92	26.3996	1	28.9	2	2
560	M	52.1028	Y	24.5	3.5	7	133	87	91	26.4707	1	49.4	3	2
561	M	51.1444	N	24.5	3.5	7	119	72	92	25.1487	1	12	1	2
562	M	58.8694	Y	24.5	3.5	7	151	94	129	47.7835	1	48.4	3	2
563	M	60.5611	X	24.5	3.5	7	121	82	98	26.9488	1	53.7	3	2
564	M	48.8556	N	24.5	3.5	7	121	77	91	27.1855	0	11.3	1	2
565	M	52.8639	X	24.5	3.5	7	129	90	97	25.3339	1	18.1	2	2
566	M	55.7694	N	24.5	3.5	7	154	96	91	24.7482	1	54.2	3	2
567	M	50.7111	X	24.5	3.5	7	123	84	97	28.954	1	86.8	3	2
568	M	61.1417	N	24.5	3.5	7	114	70	101	29.165	1	37.7	3	2
569	M	52.9889	Y	24.5	3.5	7	123	84	94	28.0873	0	70.7	3	2
570	M	52.3111	N	24.5	3.5	7	119	81	80	24.6	0	6.8	1	2
571	M	60.3667	X	24.5	2	12.25	117	76	104	27.6103	1	28.9	2	2
572	M	50.5444	Y	24.5	1.5	16.33	118	84	89	25.9755	0	10.3	1	2
573	M	58.65	Y	26.25	2.5	10.5	107	66	79	20.3268	0	11	1	2
574	M	49.0361	N	26.25	2.5	10.5	107	75	103	30.9928	1	49	3	2
575	M	66.0028	X	26.25	2.5	10.5	105	53	94	26.2635	0	16.1	2	2
576	M	66.2361	N	26.25	2.5	10.5	97	68	77	22.7	0	9.8	1	2
577	M	61.4639	N	26.25	2	13.1	119	77	94	26.189	1	8.2	1	2
578	M	63.3694	X	26.25	1.5	17.5	118	79	106	28.2732	1	63.7	3	2
579	M	54.3417	X	27.2	4	6.8	135	86	90	24.4113	1	17.3	2	2
580	M	51.1306	N	28	7	4	124	87	89	26.1805	0	68.4	3	2
581	M	59.6556	N	28	4	7	113	81	97	27.6425	1	8.4	1	2
582	M	55.8139	N	28	4	7	141	78	81	21.5198	0	13.2	1	2
583	M	63.1444	Y	28	4	7	107	74	84	26.5272	0	16	2	2
584	M	55.0917	Y	28	4	7	85	58	100	27.3943	1	28	2	2
585	M	48.6139	X	28	3.5	8	119	95	96	28.7586	1	33	3	2
586	M	51.4611	X	28	3.5	8	117	78	79	21.721	0	33.7	3	2
587	M	50.7583	Y	28	2	14	112	82	105	30.6161	1	90	3	2
588	M	54.6194	Y	28	2	14	95	61	93	26.0386	1	6.3	1	2
589	M	60.675	N	28	1	28	113	82	97	26.8976	1	29.8	2	2
590	M	62.7944	N	28.75	5	5.8	102	60	83	21.9102	0	20.3	2	2
591	M	53	X	30	4	7.5	105	80	99	28.34	1	54.3	3	2
592	M	63.8917	Y	30	2	15	136	78	92	24.2869	0	22.6	2	2
593	M	45.3472	Y	30	1.5	20	136	84	97	28.7889	1	22.1	2	2
594	M	70.2695	X	31.5	4.5	7	110	66	79	20.6852	0	71.7	3	2
595	M	48.0667	N	31.5	4.5	7	127	83	82.5	24.8445	0	15.6	2	2
596	M	52.7194	Y	31.5	4.5	7	140	81	87	23.5566	0	23	2	2
597	M	51.4472	N	31.5	4.5	7	155	105	90	28.4053	1	25.7	2	2
598	M	62.8139	Y	31.5	4.5	7	137	95	91	25.7889	1	41.8	3	2
599	M	50.1389	N	31.5	1.5	21	137	79	91	26.6	1	9.5	1	2
600	M	65.6028	X	33.25	3.5	9.5	119	77	89	24.579	0	53.2	3	2
601	M	61	Y	34	5	6.8	106	69	91	24.11	1	9.6	1	2
602	M	57	X	34	5	6.8	140	79	91	25.76	1	26.3	2	2
603	M	41	X	34	5	6.8	138	96	100	30.52	1	56.5	3	2
604	M	43	X	34	5	6.8	145	77	83	23.39	0	9.5	1	2
605	M	55	Y	34	5	6.8	108	63	88	26.22	0	43.4	3	2
606	M	60.475	Y	35	5	7	120	76	89	28.228	0	13.6	1	2
607	M	48.1389	Y	35	5	7	110	75	79	21.6343	0	8.2	1	2
608	M	54.4889	X	35	2.5	14	133	84	81	24.1705	0	7.2	1	2
609	M	49.4444	N	36.75	3.5	10.5	131	87	90	26.2915	1	8.8	1	2
610	M	59.65	Y	36.75	3.5	10.5	141	90	99	28.7	1	14.9	1	2
611	M	59.6611	N	36.75	3.5	10.5	123	89	94	26.1491	1	23.5	2	2
612	M	54.5083	N	36.75	3.5	10.5	116	76	90	29.9	1	27	2	2
613	M	54.0667	X	36.75	3.5	10.5	129	90	89	27.0388	0	72	3	2
614	M	49.7333	Y	36.75	3.5	10.5	137	80	92	26.4236	0	33.4	3	2
615	M	52.3972	N	37.5	2.5	15	114	74	99	28.3	0	21.5	2	2
616	M	54.8917	Y	38.5	5.5	7	113	89	90	25.1	1	31.3	3	2
617	M	62.4917	Y	38.5	5.5	7	102	63	89	21.9037	0	30.9	3	2
618	M	62.6194	X	38.5	5.5	7	121	70	93	27.7311	0	62.7	3	2
619	M	63.4167	X	38.5	5.5	7	140	93	99	30.1765	1	59.1	3	2
620	M	49.9111	N	38.5	5.5	7	124	84	106	29.0755	0	43.1	3	2
621	M	50.0444	X	38.5	5.5	7	146	90	91	25.2831	1	45.2	3	2
622	M	53.1667	Y	38.5	5.5	7	125	88	95	28.4373	1	67	3	2
623	M	49.6944	Y	39.5	2	19.75	123	87	81	24.4282	0	20.6	2	2
624	M	50	Y	40	3	13.3	109	71	80	23.62	0	20.2	2	2
625	M	31	N	40	3	13.6	120	82	133	45.11	1	58.7	3	2
626	M	48	X	40	3	13.6	154	95	88	25.36	0	21.5	2	2
627	M	54	X	40	2.5	16	122	62	88	25.47	0	7.4	1	2
628	M	54.8028	N	40	2	20	120	80	100	27.735	1	52.3	3	2
629	M	47.1111	Y	42	7	6	123	78	102	31.1366	1	38.4	3	2
630	M	60.5056	X	42	3	14	129	87	91	26.4014	1	26.3	2	2
631	M	55.9194	N	42	3	14	123	80	82	22.4102	0	6.1	1	2
632	M	47.1667	Y	42	3	14	103	66	88	25.3798	0	8.6	1	2
633	M	56.8333	X	43.75	6.25	7	112	66	85	22.9178	0	16.7	2	2
634	M	48.5056	Y	43.75	2.5	17.5	113	74	104	29.5	1	42	3	2
635	M	57.1361	Y	44	2	22	125	82	103	25.8612	1	16.4	2	2
636	M	44	Y	47	7	6.8	119	75	89	24.69	0	15.3	2	2
637	M	37	Y	47	3.5	13.6	138	85	83	24.06	0	30.3	3	2
638	M	47.5083	Y	47.25	4.5	10.5	105	75	92	27.4	1	11.6	1	2
639	M	46.6222	N	47.25	4.5	10.5	116	89	97	25.3446	1	28.9	2	2
640	M	53.3	Y	47.5	5	9.5	128	97	103	28.5436	1	74	3	2
641	M	53.7722	N	49	3.5	7	125	86	83	25.7082	0	12	1	2
642	M	57.5667	X	49	6	7	123	84	103	28.2802	1	22.7	2	2
643	M	60.25	Y	49	7	7	115	80	88	26.3603	0	30.4	3	2
644	M	57.1694	X	49	7	7	84	53	108	29.7973	0	49.1	3	2
645	M	49.6139	Y	49	5.5	8.91	108	74	79	22.3167	0	23	2	2
646	M	53.5861	N	49	3.5	14	137	76	89	25.2094	0	10.7	1	2
647	M	45.5167	N	49	3.5	14	180	100	98	26.2896	0	34.5	3	2
648	M	60.3139	Y	49	3.5	14	117	80	92	26.0503	1	68.5	3	2
649	M	56.7389	N	49	3.5	14	109	81	96	27.3653	1	50.2	3	2
650	M	54.3833	X	49	3.5	14	99	76	81	21.8402	0	34.3	3	2
651	M	47.4194	Y	49	3.5	14	97	70	91	25.6577	0	34	3	2
652	M	42.5222	N	49	3.5	14	93	60	84	25.1179	0	57.3	3	2
653	M	54.0639	X	49	3.5	14	116	71	90	26.9532	1	28.9	2	2
654	M	58.225	X	49	3.5	14	126	73	88	24.6426	0	48.1	3	2
655	M	54.8111	X	52.5	5	10.5	129	90	83	22.3195	0	40.9	3	2
656	M	61.9472	X	52.5	5	10.5	119	83	91	24.1807	0	26.2	2	2
657	M	51.3333	N	52.5	5	10.5	119	85	90	24.3	0	12.8	1	2
658	M	59.7806	X	52.5	3.5	15	103	61	98	30.0947	1	23.8	2	2
659	M	43.55	Y	52.5	3	17.5	117	74	93	25.3825	0	9.4	1	2
660	M	49.25	X	55.13	4.5	12.25	125	80	86	26.7347	0	21	2	2
661	M	61.2194	Y	56	7	8	119	69	90	25.8785	0	16.1	2	2
662	M	49.8528	Y	56	4	14	111	69	92	25.8419	0	67.4	3	2
663	M	49.0167	X	56	4	14	105	70	102	28.0217	1	62	3	2
664	M	45.4389	N	56	4	14	106	75	89	25.8783	0	48.9	3	2
665	M	47.8361	Y	56	4	14	112	78	103	31.4387	1	44.4	3	2
666	M	58.1361	N	56	4	14	115	51	83	22.1	0	8.2	1	2
667	M	56.1028	Y	56	3.5	16	121	72	99	25.5318	0	33	3	2
668	M	53.7694	X	56.25	4.5	12.5	114	90	93	24.6704	1	71.1	3	2
669	M	64.3861	N	60	2.6	23.08	156	94	107	29.3619	1	22.9	2	2
670	M	34.7833	N	63	4.5	14	145	102	107	25.2234	1	5.8	1	2
671	M	56.5111	N	63	3	21	104	72	90	25.8654	1	16	2	2
672	M	51.1139	Y	63	3	21	117	71	99	29.7958	1	59.7	3	2
673	M	53	Y	67	5	13.6	127	81	104	29.06	1	74.6	3	2
674	M	43	N	69	1	69	145	100	101	30.2305	0	24.9	2	2
675	M	47.875	N	70	5	14	140	86	93	25.6	1	11.6	1	2
676	M	61.7694	X	71.75	7	20.42	116	75	94	27.3168	0	25	2	2
677	M	51.8389	X	73.5	7	10.5	113	73	103	27.4113	1	25.7	2	2
678	M	51.4667	N	73.5	7	10.5	132	91	95	25.6857	1	15.1	2	2
679	M	52.8944	N	77	5.5	14	127	74	91	27.8083	0	6.2	1	2
680	M	53.2833	N	77	5.5	14	135	91	95	24.762	1	17.8	2	2
681	M	54.6583	N	84	5.5	15.27	116	72	81	22.1741	0	29.1	2	2
682	M	61.3028	X	98	7	14	145	90	98	28.388	1	76.9	3	2
683	M	54.4806	N	98	7	14	119	76	87	26.4	0	13.3	1	2
